# Supplementary material for: Integrated Assessment of Genomic Correlates of Protein Evolutionary Rate
Source: PLoS Comput Biol. 2009 Jun 12;5(6):e1000413. doi: 10.1371/journal.pcbi.1000413 (PMC2688033; doi:10.1371/journal.pcbi.1000413)
Supplement: Table S1 — Rankings and associated bins for yeast protein evolutionary rate. (0.44 MB XLS) [file pcbi.1000413.s002.xls]

## Sheet: Sheet1
Tabls S1: Rankings and associated bins for yeast protein evolutionary rate.
	ORF	RANK	BIN
	YAL001C	3409	3Medhigh
	YAL002W	4523	4High
	YAL003W	764	0Low
	YAL005C	858	0Low
	YAL007C	2006	1Medlow
	YAL008W	5132	4High
	YAL009W	1824	1Medlow
	YAL010C	3628	3Medhigh
	YAL011W	3907	3Medhigh
	YAL012W	516	0Low
	YAL013W	2783	2Medium
	YAL014C	4765	4High
	YAL015C	4053	3Medhigh
	YAL016W	745	0Low
	YAL017W	2022	1Medlow
	YAL018C	4392	3Medhigh
	YAL019W	1532	1Medlow
	YAL020C	5185	4High
	YAL021C	1392	1Medlow
	YAL022C	2065	1Medlow
	YAL023C	1505	1Medlow
	YAL024C	3139	2Medium
	YAL025C	1056	0Low
	YAL026C	820	0Low
	YAL027W	4645	4High
	YAL028W	4819	4High
	YAL029C	4649	4High
	YAL030W	646	0Low
	YAL031C	3894	3Medhigh
	YAL032C	4233	3Medhigh
	YAL033W	3549	3Medhigh
	YAL034C	3638	3Medhigh
	YAL034W-A	4305	3Medhigh
	YAL035W	1594	1Medlow
	YAL036C	199	0Low
	YAL037W	5343	4High
	YAL038W	236	0Low
	YAL039C	3393	3Medhigh
	YAL040C	3613	3Medhigh
	YAL041W	1451	1Medlow
	YAL042W	2088	1Medlow
	YAL043C	3765	3Medhigh
	YAL044C	2210	1Medlow
	YAL044W-A	4611	4High
	YAL046C	3443	3Medhigh
	YAL047C	4969	4High
	YAL048C	1111	1Medlow
	YAL049C	2785	2Medium
	YAL051W	2435	2Medium
	YAL053W	1463	1Medlow
	YAL054C	397	0Low
	YAL055W	4912	4High
	YAL056W	4363	3Medhigh
	YAL058W	5179	4High
	YAL059W	4191	3Medhigh
	YAL060W	1979	1Medlow
	YAL061W	1577	1Medlow
	YAL062W	776	0Low
	YAL063C	5497	4High
	YAL067C	1042	0Low
	YAL068C	3116	2Medium
	YAR002C-A	1707	1Medlow
	YAR002W	5139	4High
	YAR003W	1650	1Medlow
	YAR007C	781	0Low
	YAR008W	3635	3Medhigh
	YAR009C	2887	2Medium
	YAR014C	4669	4High
	YAR015W	842	0Low
	YAR018C	1048	0Low
	YAR019C	3306	2Medium
	YAR023C	5518	4High
	YAR027W	5524	4High
	YAR028W	5467	4High
	YAR031W	5509	4High
	YAR035W	1064	0Low
	YAR042W	1986	1Medlow
	YAR050W	5386	4High
	YAR071W	4029	3Medhigh
	YBL001C	790	0Low
	YBL002W	121	0Low
	YBL003C	67	0Low
	YBL004W	2502	2Medium
	YBL005W	3610	3Medhigh
	YBL005W-B	2937	2Medium
	YBL006C	4485	4High
	YBL007C	2215	2Medium
	YBL008W	2291	2Medium
	YBL009W	4624	4High
	YBL010C	4836	4High
	YBL011W	1995	1Medlow
	YBL013W	5310	4High
	YBL014C	4594	4High
	YBL015W	244	0Low
	YBL016W	938	0Low
	YBL017C	3776	3Medhigh
	YBL018C	3828	3Medhigh
	YBL019W	4033	3Medhigh
	YBL020W	1401	1Medlow
	YBL021C	374	0Low
	YBL022C	1222	1Medlow
	YBL023C	298	0Low
	YBL024W	920	0Low
	YBL025W	2399	2Medium
	YBL026W	139	0Low
	YBL027W	109	0Low
	YBL028C	3573	3Medhigh
	YBL029C-A	3494	3Medhigh
	YBL029W	4056	3Medhigh
	YBL030C	575	0Low
	YBL031W	4443	4High
	YBL032W	1749	1Medlow
	YBL033C	1785	1Medlow
	YBL034C	4298	3Medhigh
	YBL035C	2375	2Medium
	YBL036C	2622	2Medium
	YBL037W	1739	1Medlow
	YBL038W	1596	1Medlow
	YBL039C	561	0Low
	YBL040C	3209	2Medium
	YBL041W	227	0Low
	YBL042C	2025	1Medlow
	YBL043W	4983	4High
	YBL045C	1385	1Medlow
	YBL046W	4712	4High
	YBL047C	2202	1Medlow
	YBL049W	3849	3Medhigh
	YBL050W	640	0Low
	YBL051C	2602	2Medium
	YBL052C	4707	4High
	YBL054W	4014	3Medhigh
	YBL055C	3732	3Medhigh
	YBL056W	1726	1Medlow
	YBL057C	2861	2Medium
	YBL058W	3258	2Medium
	YBL059C-A	1581	1Medlow
	YBL059W	5155	4High
	YBL060W	4887	4High
	YBL061C	3075	2Medium
	YBL063W	4030	3Medhigh
	YBL064C	1094	0Low
	YBL066C	2018	1Medlow
	YBL067C	3914	3Medhigh
	YBL068W	1069	0Low
	YBL069W	1472	1Medlow
	YBL071W-A	1403	1Medlow
	YBL072C	173	0Low
	YBL074C	4784	4High
	YBL075C	909	0Low
	YBL076C	624	0Low
	YBL078C	111	0Low
	YBL079W	2155	1Medlow
	YBL080C	3130	2Medium
	YBL081W	4951	4High
	YBL082C	4729	4High
	YBL084C	2317	2Medium
	YBL085W	3713	3Medhigh
	YBL086C	2697	2Medium
	YBL087C	34	0Low
	YBL088C	4009	3Medhigh
	YBL089W	3822	3Medhigh
	YBL090W	3843	3Medhigh
	YBL091C	1138	1Medlow
	YBL091C-A	5424	4High
	YBL092W	398	0Low
	YBL093C	1466	1Medlow
	YBL095W	4132	3Medhigh
	YBL097W	3468	3Medhigh
	YBL098W	2746	2Medium
	YBL099W	259	0Low
	YBL100W-B	3790	3Medhigh
	YBL101C	3680	3Medhigh
	YBL102W	1533	1Medlow
	YBL103C	3059	2Medium
	YBL104C	1228	1Medlow
	YBL105C	1235	1Medlow
	YBL106C	2522	2Medium
	YBL107C	4753	4High
	YBL111C	4900	4High
	YBR001C	959	0Low
	YBR002C	2279	2Medium
	YBR003W	1046	0Low
	YBR004C	3493	3Medhigh
	YBR005W	5161	4High
	YBR006W	770	0Low
	YBR007C	3971	3Medhigh
	YBR008C	2156	1Medlow
	YBR009C	8	0Low
	YBR010W	2	0Low
	YBR011C	465	0Low
	YBR012W-B	2631	2Medium
	YBR013C	5515	4High
	YBR014C	4714	4High
	YBR015C	3396	3Medhigh
	YBR016W	1890	1Medlow
	YBR017C	1359	1Medlow
	YBR018C	2040	1Medlow
	YBR019C	1456	1Medlow
	YBR020W	1731	1Medlow
	YBR021W	1086	0Low
	YBR022W	4154	3Medhigh
	YBR023C	860	0Low
	YBR024W	2772	2Medium
	YBR025C	514	0Low
	YBR026C	1629	1Medlow
	YBR028C	2236	2Medium
	YBR029C	796	0Low
	YBR030W	4503	4High
	YBR031W	176	0Low
	YBR033W	5401	4High
	YBR034C	619	0Low
	YBR035C	940	0Low
	YBR036C	2921	2Medium
	YBR037C	1664	1Medlow
	YBR038W	693	0Low
	YBR039W	811	0Low
	YBR040W	2716	2Medium
	YBR041W	1293	1Medlow
	YBR042C	2541	2Medium
	YBR043C	2405	2Medium
	YBR044C	4409	3Medhigh
	YBR045C	5014	4High
	YBR046C	2293	2Medium
	YBR047W	3525	3Medhigh
	YBR048W	55	0Low
	YBR049C	2454	2Medium
	YBR050C	5316	4High
	YBR052C	3750	3Medhigh
	YBR053C	2946	2Medium
	YBR054W	973	0Low
	YBR055C	4190	3Medhigh
	YBR056W	2711	2Medium
	YBR057C	3811	3Medhigh
	YBR058C	2430	2Medium
	YBR058C-A	4788	4High
	YBR059C	2731	2Medium
	YBR060C	2732	2Medium
	YBR061C	816	0Low
	YBR062C	3978	3Medhigh
	YBR063C	5528	4High
	YBR065C	4432	4High
	YBR066C	4897	4High
	YBR067C	3260	2Medium
	YBR068C	1754	1Medlow
	YBR069C	3701	3Medhigh
	YBR070C	4845	4High
	YBR071W	4720	4High
	YBR072W	2352	2Medium
	YBR073W	2650	2Medium
	YBR074W	4047	3Medhigh
	YBR076W	4742	4High
	YBR077C	2684	2Medium
	YBR078W	1727	1Medlow
	YBR079C	1798	1Medlow
	YBR080C	243	0Low
	YBR081C	2446	2Medium
	YBR082C	706	0Low
	YBR083W	4495	4High
	YBR084C-A	211	0Low
	YBR084W	1521	1Medlow
	YBR085C-A	2283	2Medium
	YBR085W	588	0Low
	YBR086C	5032	4High
	YBR087W	1210	1Medlow
	YBR088C	186	0Low
	YBR089C-A	593	0Low
	YBR091C	1141	1Medlow
	YBR092C	1148	1Medlow
	YBR093C	1363	1Medlow
	YBR094W	1817	1Medlow
	YBR095C	4231	3Medhigh
	YBR096W	2671	2Medium
	YBR097W	2931	2Medium
	YBR098W	4795	4High
	YBR101C	1891	1Medlow
	YBR102C	2104	1Medlow
	YBR103W	3331	3Medhigh
	YBR104W	2429	2Medium
	YBR105C	3711	3Medhigh
	YBR106W	915	0Low
	YBR107C	4196	3Medhigh
	YBR108W	5457	4High
	YBR109C	27	0Low
	YBR110W	2227	2Medium
	YBR111C	792	0Low
	YBR111W-A	2493	2Medium
	YBR112C	3756	3Medhigh
	YBR114W	1000	0Low
	YBR115C	1072	0Low
	YBR117C	584	0Low
	YBR118W	31	0Low
	YBR119W	5081	4High
	YBR120C	3606	3Medhigh
	YBR121C	487	0Low
	YBR122C	3955	3Medhigh
	YBR123C	1792	1Medlow
	YBR125C	1159	1Medlow
	YBR126C	368	0Low
	YBR127C	182	0Low
	YBR128C	5008	4High
	YBR129C	3466	3Medhigh
	YBR130C	4537	4High
	YBR131W	4801	4High
	YBR132C	1256	1Medlow
	YBR133C	3052	2Medium
	YBR135W	258	0Low
	YBR136W	1603	1Medlow
	YBR137W	2000	1Medlow
	YBR138C	4333	3Medhigh
	YBR139W	1347	1Medlow
	YBR140C	2720	2Medium
	YBR141C	4395	3Medhigh
	YBR142W	2239	2Medium
	YBR143C	127	0Low
	YBR145W	1778	1Medlow
	YBR146W	1827	1Medlow
	YBR147W	3539	3Medhigh
	YBR148W	5464	4High
	YBR149W	1878	1Medlow
	YBR150C	4455	4High
	YBR151W	2507	2Medium
	YBR152W	5452	4High
	YBR153W	3248	2Medium
	YBR154C	333	0Low
	YBR155W	1686	1Medlow
	YBR156C	4479	4High
	YBR157C	4229	3Medhigh
	YBR158W	3346	3Medhigh
	YBR159W	2041	1Medlow
	YBR160W	164	0Low
	YBR161W	2315	2Medium
	YBR162C	1185	1Medlow
	YBR162W-A	3791	3Medhigh
	YBR163W	4385	3Medhigh
	YBR164C	35	0Low
	YBR165W	5074	4High
	YBR166C	1121	1Medlow
	YBR167C	3880	3Medhigh
	YBR168W	5018	4High
	YBR169C	1551	1Medlow
	YBR170C	1942	1Medlow
	YBR171W	1340	1Medlow
	YBR172C	5206	4High
	YBR173C	2320	2Medium
	YBR175W	2476	2Medium
	YBR176W	2350	2Medium
	YBR177C	1993	1Medlow
	YBR179C	2419	2Medium
	YBR180W	2623	2Medium
	YBR181C	191	0Low
	YBR182C	4929	4High
	YBR183W	3311	2Medium
	YBR184W	5487	4High
	YBR185C	2287	2Medium
	YBR186W	4066	3Medhigh
	YBR187W	3561	3Medhigh
	YBR188C	5499	4High
	YBR189W	81	0Low
	YBR191W	87	0Low
	YBR192W	595	0Low
	YBR193C	2562	2Medium
	YBR194W	5193	4High
	YBR195C	2486	2Medium
	YBR196C	124	0Low
	YBR197C	5353	4High
	YBR198C	958	0Low
	YBR199W	3697	3Medhigh
	YBR200W	1292	1Medlow
	YBR201W	4544	4High
	YBR202W	832	0Low
	YBR203W	3262	2Medium
	YBR204C	4621	4High
	YBR205W	2649	2Medium
	YBR207W	2254	2Medium
	YBR208C	1240	1Medlow
	YBR210W	2781	2Medium
	YBR211C	4236	3Medhigh
	YBR212W	3298	2Medium
	YBR213W	3926	3Medhigh
	YBR214W	1176	1Medlow
	YBR215W	4728	4High
	YBR216C	4357	3Medhigh
	YBR217W	3235	2Medium
	YBR218C	353	0Low
	YBR220C	3908	3Medhigh
	YBR221C	501	0Low
	YBR222C	854	0Low
	YBR223C	4718	4High
	YBR225W	3595	3Medhigh
	YBR227C	1534	1Medlow
	YBR228W	3807	3Medhigh
	YBR229C	2988	2Medium
	YBR230C	4378	3Medhigh
	YBR231C	3566	3Medhigh
	YBR233W	3631	3Medhigh
	YBR233W-A	3988	3Medhigh
	YBR234C	1147	1Medlow
	YBR235W	1031	0Low
	YBR236C	921	0Low
	YBR237W	2778	2Medium
	YBR238C	672	0Low
	YBR239C	1938	1Medlow
	YBR240C	3592	3Medhigh
	YBR241C	2455	2Medium
	YBR242W	3425	3Medhigh
	YBR243C	1576	1Medlow
	YBR244W	1419	1Medlow
	YBR245C	629	0Low
	YBR246W	3036	2Medium
	YBR247C	848	0Low
	YBR248C	874	0Low
	YBR249C	362	0Low
	YBR250W	3989	3Medhigh
	YBR251W	1424	1Medlow
	YBR252W	1191	1Medlow
	YBR253W	4245	3Medhigh
	YBR254C	1592	1Medlow
	YBR255C-A	1941	1Medlow
	YBR255W	3440	3Medhigh
	YBR256C	1245	1Medlow
	YBR257W	3689	3Medhigh
	YBR258C	5178	4High
	YBR259W	5384	4High
	YBR260C	1500	1Medlow
	YBR261C	1408	1Medlow
	YBR262C	5249	4High
	YBR263W	1704	1Medlow
	YBR264C	4406	3Medhigh
	YBR265W	2559	2Medium
	YBR267W	2557	2Medium
	YBR268W	4091	3Medhigh
	YBR269C	2404	2Medium
	YBR270C	2936	2Medium
	YBR271W	4515	4High
	YBR272C	5059	4High
	YBR273C	4453	4High
	YBR274W	2228	2Medium
	YBR275C	4921	4High
	YBR276C	4348	3Medhigh
	YBR278W	5040	4High
	YBR279W	2688	2Medium
	YBR280C	2947	2Medium
	YBR281C	1518	1Medlow
	YBR282W	2092	1Medlow
	YBR283C	1595	1Medlow
	YBR284W	4567	4High
	YBR285W	5380	4High
	YBR286W	1593	1Medlow
	YBR287W	1152	1Medlow
	YBR288C	3550	3Medhigh
	YBR289W	2591	2Medium
	YBR290W	1933	1Medlow
	YBR291C	738	0Low
	YBR293W	2966	2Medium
	YBR294W	1588	1Medlow
	YBR295W	5361	4High
	YBR296C	650	0Low
	YBR297W	4625	4High
	YBR298C	3616	3Medhigh
	YBR299W	1324	1Medlow
	YBR301W	2941	2Medium
	YCL001W	1920	1Medlow
	YCL001W-B	4442	4High
	YCL002C	4536	4High
	YCL004W	2893	2Medium
	YCL005W	5297	4High
	YCL005W-A	1992	1Medlow
	YCL008C	4997	4High
	YCL009C	610	0Low
	YCL010C	3021	2Medium
	YCL011C	2397	2Medium
	YCL012C	3156	2Medium
	YCL014W	4862	4High
	YCL016C	3764	3Medhigh
	YCL017C	606	0Low
	YCL018W	478	0Low
	YCL019W	3747	3Medhigh
	YCL021W-A	5510	4High
	YCL024W	4488	4High
	YCL025C	963	0Low
	YCL026C-A	3847	3Medhigh
	YCL026C-B	1955	1Medlow
	YCL027W	4579	4High
	YCL028W	3658	3Medhigh
	YCL029C	2978	2Medium
	YCL030C	1037	0Low
	YCL031C	2035	1Medlow
	YCL032W	3581	3Medhigh
	YCL033C	2106	1Medlow
	YCL034W	2407	2Medium
	YCL035C	2120	1Medlow
	YCL036W	4073	3Medhigh
	YCL037C	3911	3Medhigh
	YCL038C	2312	2Medium
	YCL039W	2850	2Medium
	YCL040W	740	0Low
	YCL043C	2046	1Medlow
	YCL044C	2193	1Medlow
	YCL045C	4739	4High
	YCL047C	3853	3Medhigh
	YCL048W	3078	2Medium
	YCL048W-A	4257	3Medhigh
	YCL049C	5264	4High
	YCL050C	1509	1Medlow
	YCL051W	4798	4High
	YCL052C	3768	3Medhigh
	YCL054W	814	0Low
	YCL055W	626	0Low
	YCL056C	5483	4High
	YCL057C-A	2531	2Medium
	YCL057W	1837	1Medlow
	YCL058W-A	4901	4High
	YCL059C	293	0Low
	YCL061C	4616	4High
	YCL063W	4234	3Medhigh
	YCL064C	1708	1Medlow
	YCL066W	5129	4High
	YCL067C	1584	1Medlow
	YCL069W	3500	3Medhigh
	YCL073C	5138	4High
	YCR002C	467	0Low
	YCR003W	4463	4High
	YCR004C	970	0Low
	YCR005C	627	0Low
	YCR007C	5490	4High
	YCR008W	1672	1Medlow
	YCR009C	161	0Low
	YCR010C	956	0Low
	YCR011C	1096	0Low
	YCR012W	295	0Low
	YCR014C	4948	4High
	YCR015C	5159	4High
	YCR016W	4152	3Medhigh
	YCR017C	1966	1Medlow
	YCR019W	4163	3Medhigh
	YCR020C	1956	1Medlow
	YCR020C-A	4423	3Medhigh
	YCR020W-B	5094	4High
	YCR021C	3503	3Medhigh
	YCR023C	2249	2Medium
	YCR024C	2998	2Medium
	YCR024C-A	500	0Low
	YCR026C	4457	4High
	YCR027C	2276	2Medium
	YCR028C	1684	1Medlow
	YCR028C-A	743	0Low
	YCR030C	2501	2Medium
	YCR031C	52	0Low
	YCR032W	4811	4High
	YCR033W	4803	4High
	YCR034W	991	0Low
	YCR035C	2301	2Medium
	YCR036W	3067	2Medium
	YCR037C	1213	1Medlow
	YCR038C	4990	4High
	YCR039C	1	0Low
	YCR040W	5156	4High
	YCR042C	2645	2Medium
	YCR043C	4031	3Medhigh
	YCR044C	2708	2Medium
	YCR045C	2183	1Medlow
	YCR046C	2530	2Medium
	YCR047C	433	0Low
	YCR048W	2758	2Medium
	YCR051W	2821	2Medium
	YCR052W	4292	3Medhigh
	YCR053W	489	0Low
	YCR054C	3868	3Medhigh
	YCR057C	839	0Low
	YCR059C	1165	1Medlow
	YCR060W	4507	4High
	YCR061W	2920	2Medium
	YCR063W	1954	1Medlow
	YCR065W	3992	3Medhigh
	YCR066W	4444	4High
	YCR067C	5491	4High
	YCR068W	3280	2Medium
	YCR069W	4216	3Medhigh
	YCR071C	4383	3Medhigh
	YCR072C	341	0Low
	YCR073C	3461	3Medhigh
	YCR073W-A	914	0Low
	YCR075C	3243	2Medium
	YCR075W-A	3913	3Medhigh
	YCR076C	4995	4High
	YCR077C	1685	1Medlow
	YCR079W	2652	2Medium
	YCR081W	3464	3Medhigh
	YCR082W	5173	4High
	YCR083W	3538	3Medhigh
	YCR084C	1059	0Low
	YCR086W	2503	2Medium
	YCR087C-A	2672	2Medium
	YCR088W	2782	2Medium
	YCR089W	5531	4High
	YCR090C	4060	3Medhigh
	YCR091W	3386	3Medhigh
	YCR092C	3186	2Medium
	YCR093W	1698	1Medlow
	YCR094W	1839	1Medlow
	YCR095C	2302	2Medium
	YCR098C	1420	1Medlow
	YCR102C	3649	3Medhigh
	YCR104W	5086	4High
	YCR105W	3019	2Medium
	YCR106W	4993	4High
	YDL001W	678	0Low
	YDL002C	2073	1Medlow
	YDL003W	3876	3Medhigh
	YDL004W	1578	1Medlow
	YDL005C	5370	4High
	YDL006W	708	0Low
	YDL007W	58	0Low
	YDL008W	3027	2Medium
	YDL010W	4865	4High
	YDL012C	2714	2Medium
	YDL013W	2868	2Medium
	YDL014W	371	0Low
	YDL015C	2458	2Medium
	YDL017W	905	0Low
	YDL018C	2776	2Medium
	YDL019C	2751	2Medium
	YDL020C	4325	3Medhigh
	YDL021W	1702	1Medlow
	YDL022W	435	0Low
	YDL024C	3924	3Medhigh
	YDL025C	2184	1Medlow
	YDL027C	4429	3Medhigh
	YDL028C	2298	2Medium
	YDL029W	160	0Low
	YDL030W	4248	3Medhigh
	YDL031W	1203	1Medlow
	YDL033C	2977	2Medium
	YDL035C	4318	3Medhigh
	YDL036C	3211	2Medium
	YDL037C	5430	4High
	YDL039C	5519	4High
	YDL040C	2470	2Medium
	YDL042C	2827	2Medium
	YDL043C	3799	3Medhigh
	YDL044C	5146	4High
	YDL045C	2185	1Medlow
	YDL045W-A	1109	1Medlow
	YDL046W	2348	2Medium
	YDL047W	61	0Low
	YDL048C	2891	2Medium
	YDL049C	3832	3Medhigh
	YDL051W	1243	1Medlow
	YDL052C	3210	2Medium
	YDL053C	4748	4High
	YDL054C	3724	3Medhigh
	YDL055C	156	0Low
	YDL056W	2699	2Medium
	YDL057W	4630	4High
	YDL058W	4574	4High
	YDL059C	4046	3Medhigh
	YDL060W	1939	1Medlow
	YDL061C	168	0Low
	YDL063C	3672	3Medhigh
	YDL064W	338	0Low
	YDL065C	4241	3Medhigh
	YDL066W	391	0Low
	YDL067C	1800	1Medlow
	YDL069C	5345	4High
	YDL070W	4100	3Medhigh
	YDL072C	2333	2Medium
	YDL073W	4894	4High
	YDL074C	3674	3Medhigh
	YDL075W	40	0Low
	YDL076C	4622	4High
	YDL077C	4097	3Medhigh
	YDL078C	2700	2Medium
	YDL079C	3222	2Medium
	YDL080C	1221	1Medlow
	YDL081C	759	0Low
	YDL082W	237	0Low
	YDL083C	9	0Low
	YDL084W	242	0Low
	YDL085C-A	2474	2Medium
	YDL085W	1914	1Medlow
	YDL086W	324	0Low
	YDL087C	2168	1Medlow
	YDL088C	4721	4High
	YDL089W	5215	4High
	YDL090C	3250	2Medium
	YDL091C	3214	2Medium
	YDL092W	3994	3Medhigh
	YDL093W	3421	3Medhigh
	YDL095W	2594	2Medium
	YDL097C	235	0Low
	YDL098C	4412	3Medhigh
	YDL099W	5187	4High
	YDL100C	273	0Low
	YDL101C	1597	1Medlow
	YDL102W	406	0Low
	YDL103C	2748	2Medium
	YDL104C	3252	2Medium
	YDL105W	3537	3Medhigh
	YDL106C	3334	3Medhigh
	YDL107W	4676	4High
	YDL108W	456	0Low
	YDL109C	4711	4High
	YDL110C	2087	1Medlow
	YDL111C	1158	1Medlow
	YDL112W	4420	3Medhigh
	YDL113C	2815	2Medium
	YDL114W	4565	4High
	YDL115C	3603	3Medhigh
	YDL116W	2769	2Medium
	YDL117W	2096	1Medlow
	YDL119C	1925	1Medlow
	YDL120W	4316	3Medhigh
	YDL121C	3480	3Medhigh
	YDL122W	2413	2Medium
	YDL123W	3163	2Medium
	YDL124W	1950	1Medlow
	YDL125C	1071	0Low
	YDL126C	180	0Low
	YDL127W	3966	3Medhigh
	YDL128W	1239	1Medlow
	YDL129W	5066	4High
	YDL130W	713	0Low
	YDL130W-A	2214	1Medlow
	YDL131W	525	0Low
	YDL132W	981	0Low
	YDL133C-A	5	0Low
	YDL133W	2750	2Medium
	YDL134C	327	0Low
	YDL135C	222	0Low
	YDL136W	97	0Low
	YDL137W	57	0Low
	YDL138W	2789	2Medium
	YDL139C	4735	4High
	YDL140C	107	0Low
	YDL141W	2373	2Medium
	YDL142C	4988	4High
	YDL143W	274	0Low
	YDL144C	2552	2Medium
	YDL145C	1009	0Low
	YDL146W	2763	2Medium
	YDL147W	1288	1Medlow
	YDL148C	2328	2Medium
	YDL149W	2787	2Medium
	YDL150W	3272	2Medium
	YDL153C	2389	2Medium
	YDL154W	4126	3Medhigh
	YDL155W	3404	3Medhigh
	YDL156W	1575	1Medlow
	YDL157C	2421	2Medium
	YDL159W	1719	1Medlow
	YDL160C	302	0Low
	YDL160C-A	5395	4High
	YDL161W	1900	1Medlow
	YDL164C	1128	1Medlow
	YDL165W	644	0Low
	YDL166C	1196	1Medlow
	YDL167C	3925	3Medhigh
	YDL168W	615	0Low
	YDL169C	4617	4High
	YDL170W	2939	2Medium
	YDL171C	443	0Low
	YDL173W	2216	2Medium
	YDL174C	1908	1Medlow
	YDL175C	3564	3Medhigh
	YDL176W	2843	2Medium
	YDL177C	3617	3Medhigh
	YDL178W	2357	2Medium
	YDL179W	4838	4High
	YDL180W	5075	4High
	YDL181W	1108	1Medlow
	YDL182W	285	0Low
	YDL183C	3478	3Medhigh
	YDL184C	4	0Low
	YDL185W	1519	1Medlow
	YDL186W	4371	3Medhigh
	YDL188C	549	0Low
	YDL189W	5174	4High
	YDL190C	1492	1Medlow
	YDL191W	241	0Low
	YDL192W	36	0Low
	YDL193W	2518	2Medium
	YDL194W	2461	2Medium
	YDL195W	2573	2Medium
	YDL197C	5511	4High
	YDL198C	446	0Low
	YDL199C	4087	3Medhigh
	YDL200C	4805	4High
	YDL201W	837	0Low
	YDL202W	3848	3Medhigh
	YDL203C	3699	3Medhigh
	YDL204W	5037	4High
	YDL205C	689	0Low
	YDL206W	4638	4High
	YDL207W	3102	2Medium
	YDL208W	246	0Low
	YDL209C	3660	3Medhigh
	YDL210W	1734	1Medlow
	YDL211C	5449	4High
	YDL212W	1665	1Medlow
	YDL213C	1473	1Medlow
	YDL214C	4863	4High
	YDL215C	510	0Low
	YDL216C	3888	3Medhigh
	YDL217C	736	0Low
	YDL218W	2854	2Medium
	YDL219W	2064	1Medlow
	YDL220C	5114	4High
	YDL222C	3034	2Medium
	YDL223C	5306	4High
	YDL224C	3529	3Medhigh
	YDL225W	1318	1Medlow
	YDL226C	1497	1Medlow
	YDL227C	1468	1Medlow
	YDL229W	64	0Low
	YDL230W	1948	1Medlow
	YDL231C	2019	1Medlow
	YDL233W	4068	3Medhigh
	YDL234C	2427	2Medium
	YDL235C	2107	1Medlow
	YDL236W	1423	1Medlow
	YDL237W	4272	3Medhigh
	YDL238C	3718	3Medhigh
	YDL239C	5024	4High
	YDL240W	2012	1Medlow
	YDL243C	2173	1Medlow
	YDL244W	387	0Low
	YDL245C	4078	3Medhigh
	YDL246C	1675	1Medlow
	YDL247W	4319	3Medhigh
	YDR001C	556	0Low
	YDR002W	628	0Low
	YDR003W	3553	3Medhigh
	YDR004W	3106	2Medium
	YDR005C	1833	1Medlow
	YDR006C	2280	2Medium
	YDR007W	3516	3Medhigh
	YDR009W	2100	1Medlow
	YDR011W	1082	0Low
	YDR012W	212	0Low
	YDR013W	1114	1Medlow
	YDR014W	5332	4High
	YDR014W-A	5458	4High
	YDR016C	2285	2Medium
	YDR017C	3693	3Medhigh
	YDR018C	4825	4High
	YDR019C	2108	1Medlow
	YDR020C	3070	2Medium
	YDR021W	591	0Low
	YDR022C	4974	4High
	YDR023W	294	0Low
	YDR025W	86	0Low
	YDR026C	4258	3Medhigh
	YDR027C	2724	2Medium
	YDR028C	3297	2Medium
	YDR030C	4006	3Medhigh
	YDR031W	2124	1Medlow
	YDR032C	339	0Low
	YDR033W	1823	1Medlow
	YDR034C	1476	1Medlow
	YDR034C-D	3666	3Medhigh
	YDR035W	283	0Low
	YDR036C	2812	2Medium
	YDR037W	342	0Low
	YDR038C	2935	2Medium
	YDR039C	2179	1Medlow
	YDR040C	3650	3Medhigh
	YDR041W	3066	2Medium
	YDR043C	2382	2Medium
	YDR044W	266	0Low
	YDR045C	228	0Low
	YDR046C	1332	1Medlow
	YDR047W	748	0Low
	YDR049W	3685	3Medhigh
	YDR050C	296	0Low
	YDR051C	1226	1Medlow
	YDR052C	3406	3Medhigh
	YDR054C	427	0Low
	YDR055W	2478	2Medium
	YDR056C	4747	4High
	YDR057W	4977	4High
	YDR058C	1610	1Medlow
	YDR059C	153	0Low
	YDR060W	1836	1Medlow
	YDR061W	2583	2Medium
	YDR062W	423	0Low
	YDR063W	2150	1Medlow
	YDR064W	54	0Low
	YDR065W	4933	4High
	YDR066C	5366	4High
	YDR067C	2199	1Medlow
	YDR068W	4955	4High
	YDR069C	2973	2Medium
	YDR070C	3565	3Medhigh
	YDR071C	1167	1Medlow
	YDR072C	3953	3Medhigh
	YDR073W	4608	4High
	YDR074W	480	0Low
	YDR075W	251	0Low
	YDR076W	3977	3Medhigh
	YDR077W	3802	3Medhigh
	YDR078C	3664	3Medhigh
	YDR079C-A	649	0Low
	YDR079W	426	0Low
	YDR080W	3448	3Medhigh
	YDR081C	1864	1Medlow
	YDR082W	5311	4High
	YDR083W	2060	1Medlow
	YDR084C	1697	1Medlow
	YDR085C	5242	4High
	YDR086C	1206	1Medlow
	YDR087C	3324	3Medhigh
	YDR088C	3972	3Medhigh
	YDR089W	3929	3Medhigh
	YDR090C	4178	3Medhigh
	YDR091C	214	0Low
	YDR092W	272	0Low
	YDR093W	1291	1Medlow
	YDR096W	3476	3Medhigh
	YDR097C	1461	1Medlow
	YDR098C	1680	1Medlow
	YDR098C-B	3823	3Medhigh
	YDR099W	143	0Low
	YDR100W	2643	2Medium
	YDR101C	1305	1Medlow
	YDR103W	4489	4High
	YDR104C	3809	3Medhigh
	YDR105C	1051	0Low
	YDR106W	5433	4High
	YDR107C	3662	3Medhigh
	YDR108W	2070	1Medlow
	YDR109C	4094	3Medhigh
	YDR110W	3401	3Medhigh
	YDR111C	2098	1Medlow
	YDR113C	4986	4High
	YDR115W	3621	3Medhigh
	YDR116C	1960	1Medlow
	YDR117C	3388	3Medhigh
	YDR118W	5291	4High
	YDR119W	5336	4High
	YDR120C	1164	1Medlow
	YDR121W	3665	3Medhigh
	YDR122W	2644	2Medium
	YDR123C	5100	4High
	YDR124W	5304	4High
	YDR125C	3856	3Medhigh
	YDR126W	4349	3Medhigh
	YDR127W	780	0Low
	YDR128W	2152	1Medlow
	YDR129C	452	0Low
	YDR130C	4460	4High
	YDR131C	4984	4High
	YDR132C	3736	3Medhigh
	YDR135C	617	0Low
	YDR137W	4317	3Medhigh
	YDR138W	4731	4High
	YDR139C	1320	1Medlow
	YDR140W	2826	2Medium
	YDR141C	2620	2Medium
	YDR142C	1537	1Medlow
	YDR143C	5135	4High
	YDR144C	4685	4High
	YDR145W	3123	2Medium
	YDR146C	3846	3Medhigh
	YDR147W	4695	4High
	YDR148C	2010	1Medlow
	YDR150W	5003	4High
	YDR151C	4391	3Medhigh
	YDR152W	2338	2Medium
	YDR153C	2134	1Medlow
	YDR155C	233	0Low
	YDR156W	3789	3Medhigh
	YDR158W	366	0Low
	YDR159W	4117	3Medhigh
	YDR160W	2396	2Medium
	YDR161W	2259	2Medium
	YDR162C	4330	3Medhigh
	YDR163W	5263	4High
	YDR164C	1316	1Medlow
	YDR165W	4012	3Medhigh
	YDR166C	2664	2Medium
	YDR167W	2218	2Medium
	YDR168W	2440	2Medium
	YDR169C	3283	2Medium
	YDR170C	1197	1Medlow
	YDR171W	3031	2Medium
	YDR172W	937	0Low
	YDR173C	3636	3Medhigh
	YDR174W	479	0Low
	YDR175C	2612	2Medium
	YDR176W	3104	2Medium
	YDR177W	493	0Low
	YDR178W	3504	3Medhigh
	YDR179C	5217	4High
	YDR179W-A	5049	4High
	YDR180W	4098	3Medhigh
	YDR181C	5021	4High
	YDR182W	3563	3Medhigh
	YDR183W	3806	3Medhigh
	YDR184C	4054	3Medhigh
	YDR185C	2578	2Medium
	YDR186C	3428	3Medhigh
	YDR188W	384	0Low
	YDR189W	962	0Low
	YDR190C	276	0Low
	YDR191W	2545	2Medium
	YDR192C	5319	4High
	YDR194C	1987	1Medlow
	YDR195W	4170	3Medhigh
	YDR196C	1815	1Medlow
	YDR197W	4468	4High
	YDR198C	4476	4High
	YDR200C	4048	3Medhigh
	YDR201W	3424	3Medhigh
	YDR202C	2281	2Medium
	YDR204W	2616	2Medium
	YDR205W	4501	4High
	YDR206W	5141	4High
	YDR207C	4673	4High
	YDR208W	1802	1Medlow
	YDR210C-D	3625	3Medhigh
	YDR210W	1414	1Medlow
	YDR210W-B	3547	3Medhigh
	YDR211W	1016	0Low
	YDR212W	170	0Low
	YDR213W	2174	1Medlow
	YDR214W	2362	2Medium
	YDR216W	3551	3Medhigh
	YDR217C	4946	4High
	YDR218C	3769	3Medhigh
	YDR219C	4851	4High
	YDR221W	4852	4High
	YDR222W	2755	2Medium
	YDR223W	5367	4High
	YDR224C	60	0Low
	YDR225W	22	0Low
	YDR226W	440	0Low
	YDR227W	5461	4High
	YDR228C	2633	2Medium
	YDR229W	3691	3Medhigh
	YDR231C	2780	2Medium
	YDR232W	805	0Low
	YDR233C	1994	1Medlow
	YDR234W	786	0Low
	YDR235W	3063	2Medium
	YDR236C	3376	3Medhigh
	YDR237W	1189	1Medlow
	YDR238C	852	0Low
	YDR239C	4827	4High
	YDR240C	4518	4High
	YDR242W	2794	2Medium
	YDR243C	3496	3Medhigh
	YDR244W	3472	3Medhigh
	YDR245W	1378	1Medlow
	YDR246W	1780	1Medlow
	YDR247W	3708	3Medhigh
	YDR248C	2143	1Medlow
	YDR249C	5153	4High
	YDR251W	4413	3Medhigh
	YDR252W	3112	2Medium
	YDR253C	4180	3Medhigh
	YDR254W	3916	3Medhigh
	YDR255C	3742	3Medhigh
	YDR256C	605	0Low
	YDR257C	4810	4High
	YDR258C	596	0Low
	YDR259C	4815	4High
	YDR260C	4840	4High
	YDR261C	3025	2Medium
	YDR261C-D	3148	2Medium
	YDR261W-B	3961	3Medhigh
	YDR262W	4878	4High
	YDR263C	4114	3Medhigh
	YDR264C	2909	2Medium
	YDR265W	5103	4High
	YDR266C	2564	2Medium
	YDR267C	1181	1Medlow
	YDR268W	2596	2Medium
	YDR270W	4062	3Medhigh
	YDR272W	2841	2Medium
	YDR273W	5409	4High
	YDR275W	4945	4High
	YDR276C	5194	4High
	YDR277C	2277	2Medium
	YDR279W	4868	4High
	YDR280W	350	0Low
	YDR281C	5504	4High
	YDR282C	4877	4High
	YDR283C	884	0Low
	YDR284C	2393	2Medium
	YDR285W	4892	4High
	YDR286C	4740	4High
	YDR287W	2247	2Medium
	YDR288W	4441	4High
	YDR289C	3825	3Medhigh
	YDR291W	1526	1Medlow
	YDR292C	2275	2Medium
	YDR293C	737	0Low
	YDR294C	2489	2Medium
	YDR295C	4334	3Medhigh
	YDR296W	2753	2Medium
	YDR297W	1409	1Medlow
	YDR298C	2628	2Medium
	YDR299W	2604	2Medium
	YDR300C	945	0Low
	YDR301W	1327	1Medlow
	YDR302W	2737	2Medium
	YDR303C	3110	2Medium
	YDR304C	1568	1Medlow
	YDR305C	2553	2Medium
	YDR306C	2985	2Medium
	YDR307W	5152	4High
	YDR308C	1342	1Medlow
	YDR309C	4519	4High
	YDR310C	3643	3Medhigh
	YDR311W	1125	1Medlow
	YDR312W	846	0Low
	YDR313C	4361	3Medhigh
	YDR314C	4866	4High
	YDR315C	5301	4High
	YDR316W	2886	2Medium
	YDR316W-A	548	0Low
	YDR316W-B	2757	2Medium
	YDR317W	4200	3Medhigh
	YDR318W	4173	3Medhigh
	YDR319C	4970	4High
	YDR320C	4854	4High
	YDR320C-A	3611	3Medhigh
	YDR321W	1034	0Low
	YDR322C-A	3227	2Medium
	YDR322W	3304	2Medium
	YDR323C	3748	3Medhigh
	YDR324C	1554	1Medlow
	YDR325W	2363	2Medium
	YDR326C	2775	2Medium
	YDR328C	541	0Low
	YDR329C	3060	2Medium
	YDR330W	2376	2Medium
	YDR331W	2049	1Medlow
	YDR332W	2856	2Medium
	YDR333C	2464	2Medium
	YDR334W	2718	2Medium
	YDR335W	1207	1Medlow
	YDR336W	5047	4High
	YDR337W	1393	1Medlow
	YDR338C	1308	1Medlow
	YDR339C	454	0Low
	YDR341C	390	0Low
	YDR342C	1977	1Medlow
	YDR343C	1570	1Medlow
	YDR345C	1133	1Medlow
	YDR346C	1746	1Medlow
	YDR347W	3408	3Medhigh
	YDR348C	3198	2Medium
	YDR349C	4003	3Medhigh
	YDR350C	4981	4High
	YDR351W	4076	3Medhigh
	YDR352W	2626	2Medium
	YDR353W	620	0Low
	YDR354W	2756	2Medium
	YDR356W	4736	4High
	YDR357C	3819	3Medhigh
	YDR358W	4386	3Medhigh
	YDR359C	4004	3Medhigh
	YDR361C	2204	1Medlow
	YDR362C	3577	3Medhigh
	YDR363W	4522	4High
	YDR363W-A	2240	2Medium
	YDR364C	2984	2Medium
	YDR365C	2071	1Medlow
	YDR365W-B	3342	3Medhigh
	YDR367W	3270	2Medium
	YDR368W	1617	1Medlow
	YDR369C	5305	4High
	YDR370C	5106	4High
	YDR371W	4267	3Medhigh
	YDR372C	807	0Low
	YDR373W	555	0Low
	YDR374C	4123	3Medhigh
	YDR374W-A	3453	3Medhigh
	YDR375C	1085	0Low
	YDR376W	2705	2Medium
	YDR377W	1144	1Medlow
	YDR378C	961	0Low
	YDR379C-A	2550	2Medium
	YDR379W	4212	3Medhigh
	YDR380W	2648	2Medium
	YDR381C-A	3343	3Medhigh
	YDR381W	2078	1Medlow
	YDR382W	648	0Low
	YDR383C	4130	3Medhigh
	YDR384C	1355	1Medlow
	YDR385W	112	0Low
	YDR386W	3201	2Medium
	YDR387C	2885	2Medium
	YDR388W	948	0Low
	YDR389W	1810	1Medlow
	YDR390C	2590	2Medium
	YDR391C	3507	3Medhigh
	YDR392W	319	0Low
	YDR393W	4150	3Medhigh
	YDR394W	320	0Low
	YDR395W	1662	1Medlow
	YDR397C	355	0Low
	YDR398W	3413	3Medhigh
	YDR399W	385	0Low
	YDR400W	2319	2Medium
	YDR402C	2057	1Medlow
	YDR403W	2268	2Medium
	YDR404C	178	0Low
	YDR405W	3392	3Medhigh
	YDR406W	2747	2Medium
	YDR407C	3255	2Medium
	YDR408C	1400	1Medlow
	YDR409W	4169	3Medhigh
	YDR410C	3735	3Medhigh
	YDR411C	4701	4High
	YDR412W	2870	2Medium
	YDR414C	4800	4High
	YDR415C	3568	3Medhigh
	YDR416W	4703	4High
	YDR418W	69	0Low
	YDR419W	2961	2Medium
	YDR420W	5532	4High
	YDR421W	4214	3Medhigh
	YDR422C	4199	3Medhigh
	YDR423C	5362	4High
	YDR424C	1957	1Medlow
	YDR425W	3779	3Medhigh
	YDR427W	1172	1Medlow
	YDR428C	4346	3Medhigh
	YDR429C	1450	1Medlow
	YDR430C	1710	1Medlow
	YDR432W	952	0Low
	YDR434W	1944	1Medlow
	YDR435C	3861	3Medhigh
	YDR436W	3167	2Medium
	YDR437W	3484	3Medhigh
	YDR438W	5228	4High
	YDR439W	5346	4High
	YDR440W	4174	3Medhigh
	YDR441C	3136	2Medium
	YDR443C	1982	1Medlow
	YDR444W	2725	2Medium
	YDR446W	4910	4High
	YDR447C	195	0Low
	YDR448W	601	0Low
	YDR449C	1536	1Medlow
	YDR450W	56	0Low
	YDR451C	4881	4High
	YDR452W	3717	3Medhigh
	YDR453C	904	0Low
	YDR454C	801	0Low
	YDR456W	1083	0Low
	YDR457W	1542	1Medlow
	YDR458C	4904	4High
	YDR459C	4407	3Medhigh
	YDR460W	686	0Low
	YDR461C-A	5526	4High
	YDR462W	2903	2Medium
	YDR463W	3356	3Medhigh
	YDR464W	4517	4High
	YDR465C	2905	2Medium
	YDR466W	4259	3Medhigh
	YDR468C	2258	2Medium
	YDR469W	5270	4High
	YDR470C	4057	3Medhigh
	YDR471W	201	0Low
	YDR472W	2543	2Medium
	YDR473C	4284	3Medhigh
	YDR475C	4015	3Medhigh
	YDR476C	4213	3Medhigh
	YDR477W	574	0Low
	YDR478W	5093	4High
	YDR479C	2853	2Medium
	YDR480W	5374	4High
	YDR481C	2829	2Medium
	YDR482C	4153	3Medhigh
	YDR483W	3003	2Medium
	YDR484W	2701	2Medium
	YDR485C	4665	4High
	YDR486C	1498	1Medlow
	YDR487C	875	0Low
	YDR488C	5121	4High
	YDR489W	2109	1Medlow
	YDR490C	4652	4High
	YDR492W	3160	2Medium
	YDR493W	3686	3Medhigh
	YDR494W	4646	4High
	YDR495C	4902	4High
	YDR496C	1431	1Medlow
	YDR497C	1112	1Medlow
	YDR498C	4760	4High
	YDR499W	3132	2Medium
	YDR500C	311	0Low
	YDR501W	4679	4High
	YDR502C	137	0Low
	YDR503C	4341	3Medhigh
	YDR505C	3475	3Medhigh
	YDR506C	5402	4High
	YDR507C	1879	1Medlow
	YDR508C	2575	2Medium
	YDR510W	271	0Low
	YDR511W	2238	2Medium
	YDR512C	3435	3Medhigh
	YDR513W	1681	1Medlow
	YDR514C	3773	3Medhigh
	YDR515W	5472	4High
	YDR516C	567	0Low
	YDR517W	3143	2Medium
	YDR518W	3947	3Medhigh
	YDR519W	3208	2Medium
	YDR520C	3570	3Medhigh
	YDR522C	3688	3Medhigh
	YDR523C	2203	1Medlow
	YDR524C	4746	4High
	YDR524C-B	642	0Low
	YDR525W-A	3486	3Medhigh
	YDR527W	2999	2Medium
	YDR528W	4687	4High
	YDR529C	836	0Low
	YDR530C	4666	4High
	YDR531W	1573	1Medlow
	YDR532C	5229	4High
	YDR533C	3315	2Medium
	YDR534C	5425	4High
	YDR536W	2327	2Medium
	YDR538W	3544	3Medhigh
	YDR539W	1278	1Medlow
	YDR540C	1869	1Medlow
	YDR541C	3419	3Medhigh
	YDR542W	3058	2Medium
	YDR545W	4944	4High
	YEL001C	5034	4High
	YEL002C	3532	3Medhigh
	YEL003W	1695	1Medlow
	YEL004W	5108	4High
	YEL005C	5230	4High
	YEL006W	2176	1Medlow
	YEL007W	3683	3Medhigh
	YEL009C	2910	2Medium
	YEL011W	354	0Low
	YEL012W	1126	1Medlow
	YEL013W	252	0Low
	YEL015W	2080	1Medlow
	YEL016C	5246	4High
	YEL017W	4576	4High
	YEL018W	4377	3Medhigh
	YEL019C	3695	3Medhigh
	YEL020C	2825	2Medium
	YEL020W-A	181	0Low
	YEL021W	314	0Low
	YEL022W	1759	1Medlow
	YEL023C	3446	3Medhigh
	YEL024W	437	0Low
	YEL025C	5485	4High
	YEL026W	18	0Low
	YEL027W	14	0Low
	YEL029C	2381	2Medium
	YEL030W	1981	1Medlow
	YEL031W	888	0Low
	YEL032W	727	0Low
	YEL034W	297	0Low
	YEL036C	712	0Low
	YEL037C	2401	2Medium
	YEL038W	2974	2Medium
	YEL039C	578	0Low
	YEL040W	3254	2Medium
	YEL041W	3381	3Medhigh
	YEL042W	2585	2Medium
	YEL043W	3217	2Medium
	YEL044W	2292	2Medium
	YEL046C	947	0Low
	YEL047C	1510	1Medlow
	YEL048C	3939	3Medhigh
	YEL049W	3233	2Medium
	YEL050C	1333	1Medlow
	YEL051W	364	0Low
	YEL052W	1494	1Medlow
	YEL053C	4218	3Medhigh
	YEL054C	154	0Low
	YEL055C	3885	3Medhigh
	YEL056W	2584	2Medium
	YEL057C	5091	4High
	YEL058W	2979	2Medium
	YEL060C	2368	2Medium
	YEL061C	2332	2Medium
	YEL062W	2880	2Medium
	YEL063C	3511	3Medhigh
	YEL064C	1867	1Medlow
	YEL065W	3719	3Medhigh
	YEL066W	4595	4High
	YEL069C	4188	3Medhigh
	YEL070W	1560	1Medlow
	YEL071W	998	0Low
	YEL072W	5292	4High
	YEL073C	5488	4High
	YEL077C	5151	4High
	YER001W	4549	4High
	YER002W	3111	2Medium
	YER003C	879	0Low
	YER004W	2828	2Medium
	YER005W	3096	2Medium
	YER006W	1090	0Low
	YER007C-A	675	0Low
	YER007W	5218	4High
	YER008C	3447	3Medhigh
	YER009W	140	0Low
	YER010C	2807	2Medium
	YER011W	4262	3Medhigh
	YER012W	658	0Low
	YER013W	2166	1Medlow
	YER014W	3103	2Medium
	YER015W	1851	1Medlow
	YER016W	2764	2Medium
	YER017C	1050	0Low
	YER018C	5309	4High
	YER019C-A	2867	2Medium
	YER019W	1639	1Medlow
	YER020W	2412	2Medium
	YER021W	1567	1Medlow
	YER022W	3071	2Medium
	YER023W	1110	1Medlow
	YER024W	1640	1Medlow
	YER025W	152	0Low
	YER026C	803	0Low
	YER027C	2030	1Medlow
	YER028C	5500	4High
	YER029C	2933	2Medium
	YER030W	4352	3Medhigh
	YER031C	1470	1Medlow
	YER032W	4886	4High
	YER033C	4697	4High
	YER034W	5317	4High
	YER035W	5284	4High
	YER036C	254	0Low
	YER037W	3092	2Medium
	YER038C	5210	4High
	YER039C	1934	1Medlow
	YER040W	3185	2Medium
	YER041W	4577	4High
	YER042W	1129	1Medlow
	YER043C	192	0Low
	YER044C	1716	1Medlow
	YER044C-A	5448	4High
	YER045C	5265	4High
	YER046W	2521	2Medium
	YER047C	3623	3Medhigh
	YER048C	1060	0Low
	YER048W-A	2475	2Medium
	YER049W	1223	1Medlow
	YER050C	3275	2Medium
	YER051W	4306	3Medhigh
	YER052C	506	0Low
	YER053C	749	0Low
	YER054C	4124	3Medhigh
	YER055C	880	0Low
	YER056C	1362	1Medlow
	YER056C-A	401	0Low
	YER057C	1299	1Medlow
	YER058W	2487	2Medium
	YER059W	3801	3Medhigh
	YER060W	2089	1Medlow
	YER060W-A	2230	2Medium
	YER061C	3213	2Medium
	YER062C	177	0Low
	YER063W	4682	4High
	YER064C	4730	4High
	YER065C	458	0Low
	YER067W	1480	1Medlow
	YER068W	1493	1Medlow
	YER069W	1115	1Medlow
	YER070W	536	0Low
	YER071C	5313	4High
	YER072W	424	0Low
	YER073W	1163	1Medlow
	YER074W	101	0Low
	YER074W-A	1436	1Medlow
	YER075C	3374	3Medhigh
	YER076C	5404	4High
	YER077C	4590	4High
	YER078C	1830	1Medlow
	YER079W	2874	2Medium
	YER080W	2723	2Medium
	YER081W	345	0Low
	YER082C	1054	0Low
	YER083C	3679	3Medhigh
	YER085C	5477	4High
	YER086W	330	0Low
	YER087C-B	2037	1Medlow
	YER087W	2908	2Medium
	YER088C	5165	4High
	YER089C	1467	1Medlow
	YER090W	503	0Low
	YER091C	321	0Low
	YER092W	4364	3Medhigh
	YER093C	1918	1Medlow
	YER093C-A	4295	3Medhigh
	YER094C	284	0Low
	YER095W	448	0Low
	YER096W	4303	3Medhigh
	YER098W	4084	3Medhigh
	YER099C	616	0Low
	YER100W	1773	1Medlow
	YER101C	2136	1Medlow
	YER102W	203	0Low
	YER103W	933	0Low
	YER104W	5272	4High
	YER105C	4793	4High
	YER106W	5416	4High
	YER107C	695	0Low
	YER109C	5244	4High
	YER110C	579	0Low
	YER111C	3487	3Medhigh
	YER112W	3950	3Medhigh
	YER113C	4209	3Medhigh
	YER114C	3359	3Medhigh
	YER115C	5520	4High
	YER116C	5140	4High
	YER117W	95	0Low
	YER118C	1491	1Medlow
	YER119C	3450	3Medhigh
	YER120W	4456	4High
	YER121W	5537	4High
	YER122C	1653	1Medlow
	YER123W	1224	1Medlow
	YER124C	4134	3Medhigh
	YER125W	220	0Low
	YER126C	230	0Low
	YER127W	2744	2Medium
	YER128W	4217	3Medhigh
	YER129W	3363	3Medhigh
	YER130C	4039	3Medhigh
	YER131W	66	0Low
	YER132C	3875	3Medhigh
	YER133W	16	0Low
	YER134C	2284	2Medium
	YER136W	129	0Low
	YER137C	4807	4High
	YER138C	2788	2Medium
	YER139C	1859	1Medlow
	YER140W	4246	3Medhigh
	YER141W	1605	1Medlow
	YER142C	3655	3Medhigh
	YER143W	2192	1Medlow
	YER144C	4277	3Medhigh
	YER145C	2126	1Medlow
	YER146W	1962	1Medlow
	YER147C	4560	4High
	YER148W	197	0Low
	YER149C	3980	3Medhigh
	YER150W	4055	3Medhigh
	YER151C	2621	2Medium
	YER152C	2577	2Medium
	YER153C	5379	4High
	YER154W	1134	1Medlow
	YER155C	2310	2Medium
	YER156C	1479	1Medlow
	YER157W	3839	3Medhigh
	YER158C	4985	4High
	YER159C	3526	3Medhigh
	YER160C	4186	3Medhigh
	YER161C	2514	2Medium
	YER162C	3485	3Medhigh
	YER163C	2810	2Medium
	YER164W	1080	0Low
	YER165W	278	0Low
	YER166W	1036	0Low
	YER167W	3997	3Medhigh
	YER168C	2529	2Medium
	YER169W	2160	1Medlow
	YER170W	2858	2Medium
	YER171W	250	0Low
	YER172C	2904	2Medium
	YER173W	4286	3Medhigh
	YER174C	2517	2Medium
	YER175C	3088	2Medium
	YER176W	3746	3Medhigh
	YER177W	167	0Low
	YER178W	304	0Low
	YER179W	268	0Low
	YER180C	5271	4High
	YER180C-A	3041	2Medium
	YER182W	3154	2Medium
	YER183C	2441	2Medium
	YER184C	5142	4High
	YER185W	4979	4High
	YER187W	5359	4High
	YER190W	4885	4High
	YFL001W	3690	3Medhigh
	YFL002C	1961	1Medlow
	YFL002W-A	3738	3Medhigh
	YFL003C	2944	2Medium
	YFL004W	2144	1Medlow
	YFL005W	253	0Low
	YFL007W	1865	1Medlow
	YFL008W	1651	1Medlow
	YFL009W	2581	2Medium
	YFL010C	3634	3Medhigh
	YFL011W	2307	2Medium
	YFL012W	5522	4High
	YFL013C	4360	3Medhigh
	YFL014W	1364	1Medlow
	YFL016C	1394	1Medlow
	YFL017C	3105	2Medium
	YFL017W-A	2445	2Medium
	YFL018C	639	0Low
	YFL020C	4362	3Medhigh
	YFL021W	4380	3Medhigh
	YFL022C	553	0Low
	YFL023W	5147	4High
	YFL024C	1885	1Medlow
	YFL025C	4022	3Medhigh
	YFL026W	2879	2Medium
	YFL027C	5111	4High
	YFL028C	1131	1Medlow
	YFL029C	4434	4High
	YFL030W	3046	2Medium
	YFL031W	4149	3Medhigh
	YFL033C	2125	1Medlow
	YFL034C-A	1396	1Medlow
	YFL034C-B	494	0Low
	YFL034W	2689	2Medium
	YFL036W	1361	1Medlow
	YFL037W	144	0Low
	YFL038C	257	0Low
	YFL039C	13	0Low
	YFL040W	3231	2Medium
	YFL041W	1854	1Medlow
	YFL042C	4260	3Medhigh
	YFL044C	3604	3Medhigh
	YFL045C	533	0Low
	YFL046W	505	0Low
	YFL047W	1973	1Medlow
	YFL048C	2857	2Medium
	YFL049W	4092	3Medhigh
	YFL050C	4275	3Medhigh
	YFL051C	5391	4High
	YFL052W	1343	1Medlow
	YFL053W	1348	1Medlow
	YFL054C	4446	4High
	YFL055W	2987	2Medium
	YFL058W	239	0Low
	YFL059W	710	0Low
	YFL060C	3398	3Medhigh
	YFR001W	1440	1Medlow
	YFR002W	2009	1Medlow
	YFR003C	3219	2Medium
	YFR004W	132	0Low
	YFR005C	4733	4High
	YFR006W	2260	2Medium
	YFR007W	4021	3Medhigh
	YFR008W	5038	4High
	YFR009W	496	0Low
	YFR010W	978	0Low
	YFR011C	3405	3Medhigh
	YFR012W	5414	4High
	YFR012W-A	4289	3Medhigh
	YFR013W	3726	3Medhigh
	YFR014C	2685	2Medium
	YFR015C	641	0Low
	YFR016C	5333	4High
	YFR017C	3981	3Medhigh
	YFR018C	4514	4High
	YFR019W	1676	1Medlow
	YFR021W	1616	1Medlow
	YFR022W	3687	3Medhigh
	YFR023W	2580	2Medium
	YFR024C-A	1026	0Low
	YFR025C	4128	3Medhigh
	YFR027W	3720	3Medhigh
	YFR028C	1529	1Medlow
	YFR029W	2742	2Medium
	YFR030W	2188	1Medlow
	YFR031C	1940	1Medlow
	YFR031C-A	15	0Low
	YFR032C	4227	3Medhigh
	YFR032C-A	189	0Low
	YFR033C	4452	4High
	YFR034C	4603	4High
	YFR036W	3166	2Medium
	YFR037C	1758	1Medlow
	YFR038W	2342	2Medium
	YFR039C	5169	4High
	YFR040W	2121	1Medlow
	YFR041C	4447	4High
	YFR042W	4891	4High
	YFR043C	5239	4High
	YFR044C	802	0Low
	YFR045W	3113	2Medium
	YFR046C	5368	4High
	YFR047C	1029	0Low
	YFR048W	2278	2Medium
	YFR049W	4766	4High
	YFR050C	900	0Low
	YFR051C	1543	1Medlow
	YFR052W	2189	1Medlow
	YFR053C	845	0Low
	YFR055W	2048	1Medlow
	YGL001C	571	0Low
	YGL002W	4120	3Medhigh
	YGL003C	1023	0Low
	YGL004C	4937	4High
	YGL005C	4692	4High
	YGL006W	1621	1Medlow
	YGL008C	286	0Low
	YGL009C	445	0Low
	YGL010W	3696	3Medhigh
	YGL011C	468	0Low
	YGL012W	1065	0Low
	YGL013C	3517	3Medhigh
	YGL014W	2765	2Medium
	YGL015C	5349	4High
	YGL016W	3206	2Medium
	YGL017W	3702	3Medhigh
	YGL018C	2619	2Medium
	YGL019W	511	0Low
	YGL020C	4909	4High
	YGL021W	3373	3Medhigh
	YGL022W	581	0Low
	YGL023C	4065	3Medhigh
	YGL025C	4650	4High
	YGL026C	558	0Low
	YGL027C	2506	2Medium
	YGL028C	3886	3Medhigh
	YGL029W	2052	1Medlow
	YGL030W	24	0Low
	YGL031C	393	0Low
	YGL032C	4882	4High
	YGL033W	3794	3Medhigh
	YGL035C	3684	3Medhigh
	YGL036W	4935	4High
	YGL037C	1997	1Medlow
	YGL038C	4107	3Medhigh
	YGL039W	2912	2Medium
	YGL040C	325	0Low
	YGL041W-A	2869	2Medium
	YGL043W	1735	1Medlow
	YGL044C	1344	1Medlow
	YGL045W	3010	2Medium
	YGL047W	4247	3Medhigh
	YGL048C	104	0Low
	YGL049C	3172	2Medium
	YGL050W	3836	3Medhigh
	YGL051W	5521	4High
	YGL054C	381	0Low
	YGL055W	972	0Low
	YGL056C	1712	1Medlow
	YGL057C	5286	4High
	YGL058W	103	0Low
	YGL059W	1272	1Medlow
	YGL060W	4781	4High
	YGL061C	4269	3Medhigh
	YGL062W	351	0Low
	YGL063W	4613	4High
	YGL064C	2916	2Medium
	YGL065C	2422	2Medium
	YGL066W	3483	3Medhigh
	YGL067W	2996	2Medium
	YGL068W	2661	2Medium
	YGL070C	68	0Low
	YGL071W	4181	3Medhigh
	YGL073W	3646	3Medhigh
	YGL075C	5338	4High
	YGL076C	126	0Low
	YGL077C	827	0Low
	YGL078C	1045	0Low
	YGL079W	3656	3Medhigh
	YGL080W	1102	0Low
	YGL081W	5308	4High
	YGL082W	2308	2Medium
	YGL083W	3242	2Medium
	YGL084C	1717	1Medlow
	YGL085W	2967	2Medium
	YGL086W	3471	3Medhigh
	YGL087C	402	0Low
	YGL089C	4750	4High
	YGL090W	5329	4High
	YGL091C	492	0Low
	YGL092W	4172	3Medhigh
	YGL093W	5184	4High
	YGL094C	1326	1Medlow
	YGL095C	2003	1Medlow
	YGL096W	4462	4High
	YGL097W	1286	1Medlow
	YGL098W	4112	3Medhigh
	YGL099W	635	0Low
	YGL100W	911	0Low
	YGL101W	2175	1Medlow
	YGL103W	83	0Low
	YGL104C	3900	3Medhigh
	YGL105W	1379	1Medlow
	YGL106W	934	0Low
	YGL107C	4069	3Medhigh
	YGL108C	5219	4High
	YGL110C	3782	3Medhigh
	YGL111W	4109	3Medhigh
	YGL112C	655	0Low
	YGL113W	4527	4High
	YGL114W	925	0Low
	YGL115W	835	0Low
	YGL116W	1168	1Medlow
	YGL117W	5383	4High
	YGL119W	2191	1Medlow
	YGL120C	205	0Low
	YGL121C	3030	2Medium
	YGL122C	1437	1Medlow
	YGL123W	115	0Low
	YGL124C	3995	3Medhigh
	YGL125W	614	0Low
	YGL126W	5238	4High
	YGL127C	2138	1Medlow
	YGL128C	4890	4High
	YGL129C	2991	2Medium
	YGL130W	871	0Low
	YGL131C	4481	4High
	YGL133W	3770	3Medhigh
	YGL134W	4684	4High
	YGL135W	138	0Low
	YGL136C	2148	1Medlow
	YGL137W	1375	1Medlow
	YGL138C	4971	4High
	YGL139W	1631	1Medlow
	YGL140C	1301	1Medlow
	YGL141W	3191	2Medium
	YGL142C	4700	4High
	YGL143C	1711	1Medlow
	YGL144C	1775	1Medlow
	YGL145W	4299	3Medhigh
	YGL146C	5010	4High
	YGL147C	618	0Low
	YGL148W	269	0Low
	YGL150C	1511	1Medlow
	YGL151W	3151	2Medium
	YGL153W	4861	4High
	YGL154C	5302	4High
	YGL155W	3796	3Medhigh
	YGL156W	924	0Low
	YGL157W	2727	2Medium
	YGL158W	4782	4High
	YGL159W	5036	4High
	YGL160W	4841	4High
	YGL161C	3918	3Medhigh
	YGL162W	4629	4High
	YGL163C	838	0Low
	YGL164C	2533	2Medium
	YGL166W	5259	4High
	YGL167C	651	0Low
	YGL169W	2587	2Medium
	YGL170C	4831	4High
	YGL171W	1411	1Medlow
	YGL172W	2958	2Medium
	YGL173C	1666	1Medlow
	YGL174W	5186	4High
	YGL175C	4826	4High
	YGL176C	5412	4High
	YGL178W	1876	1Medlow
	YGL179C	4680	4High
	YGL180W	1763	1Medlow
	YGL181W	2962	2Medium
	YGL183C	3895	3Medhigh
	YGL184C	1057	0Low
	YGL185C	3899	3Medhigh
	YGL186C	1732	1Medlow
	YGL187C	782	0Low
	YGL189C	17	0Low
	YGL190C	524	0Low
	YGL191W	707	0Low
	YGL192W	3377	3Medhigh
	YGL194C	535	0Low
	YGL195W	1913	1Medlow
	YGL196W	2682	2Medium
	YGL197W	2354	2Medium
	YGL198W	4223	3Medhigh
	YGL200C	819	0Low
	YGL201C	750	0Low
	YGL202W	1091	0Low
	YGL203C	3520	3Medhigh
	YGL205W	1052	0Low
	YGL206C	512	0Low
	YGL207W	416	0Low
	YGL208W	3444	3Medhigh
	YGL209W	3050	2Medium
	YGL210W	653	0Low
	YGL211W	1613	1Medlow
	YGL212W	4597	4High
	YGL213C	2043	1Medlow
	YGL215W	3506	3Medhigh
	YGL216W	1871	1Medlow
	YGL219C	3221	2Medium
	YGL220W	2453	2Medium
	YGL221C	3023	2Medium
	YGL222C	5160	4High
	YGL223C	5198	4High
	YGL224C	2335	2Medium
	YGL225W	844	0Low
	YGL226C-A	4328	3Medhigh
	YGL226W	5002	4High
	YGL227W	2635	2Medium
	YGL228W	4830	4High
	YGL229C	4254	3Medhigh
	YGL231C	3080	2Medium
	YGL232W	3336	3Medhigh
	YGL233W	2692	2Medium
	YGL234W	1119	1Medlow
	YGL236C	2226	2Medium
	YGL237C	4940	4High
	YGL238W	1192	1Medlow
	YGL240W	3318	2Medium
	YGL241W	3725	3Medhigh
	YGL242C	1668	1Medlow
	YGL243W	4424	3Medhigh
	YGL244W	1209	1Medlow
	YGL245W	515	0Low
	YGL246C	1720	1Medlow
	YGL247W	4899	4High
	YGL248W	3403	3Medhigh
	YGL249W	5417	4High
	YGL250W	4471	4High
	YGL251C	3081	2Medium
	YGL252C	625	0Low
	YGL253W	483	0Low
	YGL254W	5046	4High
	YGL255W	4307	3Medhigh
	YGL256W	1136	1Medlow
	YGL257C	4936	4High
	YGL258W	2925	2Medium
	YGL259W	5456	4High
	YGL261C	1506	1Medlow
	YGL262W	5529	4High
	YGL263W	4880	4High
	YGR001C	1541	1Medlow
	YGR002C	2153	1Medlow
	YGR003W	4925	4High
	YGR004W	3055	2Medium
	YGR005C	431	0Low
	YGR006W	4356	3Medhigh
	YGR007W	2848	2Medium
	YGR008C	1454	1Medlow
	YGR009C	3429	3Medhigh
	YGR010W	403	0Low
	YGR012W	1304	1Medlow
	YGR013W	5092	4High
	YGR014W	5507	4High
	YGR015C	4160	3Medhigh
	YGR016W	5120	4High
	YGR017W	3347	3Medhigh
	YGR019W	1202	1Medlow
	YGR020C	697	0Low
	YGR021W	2656	2Medium
	YGR023W	4478	4High
	YGR024C	1569	1Medlow
	YGR026W	4072	3Medhigh
	YGR027C	179	0Low
	YGR027W-B	2834	2Medium
	YGR028W	895	0Low
	YGR029W	2538	2Medium
	YGR030C	5172	4High
	YGR031W	4473	4High
	YGR032W	409	0Low
	YGR033C	3317	2Medium
	YGR034W	80	0Low
	YGR035C	5389	4High
	YGR036C	3671	3Medhigh
	YGR037C	449	0Low
	YGR038C-B	3337	3Medhigh
	YGR038W	851	0Low
	YGR040W	388	0Low
	YGR041W	5293	4High
	YGR042W	5098	4High
	YGR043C	1204	1Medlow
	YGR044C	5203	4High
	YGR046W	1748	1Medlow
	YGR047C	1124	1Medlow
	YGR048W	1281	1Medlow
	YGR049W	3653	3Medhigh
	YGR052W	2670	2Medium
	YGR053C	5000	4High
	YGR054W	1190	1Medlow
	YGR055W	1329	1Medlow
	YGR056W	2881	2Medium
	YGR057C	1980	1Medlow
	YGR058W	2707	2Medium
	YGR059W	2784	2Medium
	YGR060W	307	0Low
	YGR061C	681	0Low
	YGR062C	4390	3Medhigh
	YGR063C	215	0Low
	YGR065C	870	0Low
	YGR066C	4147	3Medhigh
	YGR067C	5107	4High
	YGR068C	2820	2Medium
	YGR070W	3619	3Medhigh
	YGR071C	5278	4High
	YGR072W	5064	4High
	YGR074W	3418	3Medhigh
	YGR075C	4787	4High
	YGR076C	2884	2Medium
	YGR077C	5446	4High
[truncated: 3,539 more rows]
